# Supplementary material for: Comparison of the immune response during acute and chronic Staphylococcus aureus infection
Source: PLoS One. 2018 Mar 29;13(3):e0195342. doi: 10.1371/journal.pone.0195342 (PMC5875981; doi:10.1371/journal.pone.0195342)
Supplement: S1 Table — (XLS) [file pone.0195342.s001.xls]

## Sheet: Sheet1
Name	Sequence (5' to 3')	Application
RP383	TATGGTCTCGTCGACTAATTATGTTTGGAATTTCGTCGGG	USA300HOU_1102
RP384	TATGGTCTCAGGCCGTACCAATATAATATTGTAGAGCC	"
RP385	TATGGTCTCAGGCCGGTAGTTGACCGAATGAAAATGCC	"
RP386	TATGGTCTCAGATCCAGTTATGGTGGTCTTATAGAGAGAC	"
RP429	CGCGGTCTCTAGCTTCTTATCTATGCCCTAATTTACTAGG	TurboRFP
RP433	CGCGGTCTCGCCGGCTTGTTGACAGTATAAAGTTAGAAAC	"
RP426	CGCGGTCTCACCGGCTCTAGTTAATGTGTAACGTAAC	PclpB
RP435	CGCGGTCTCGCCGGTGACCTTAATTATATTATAGTCCC	"
SS2228	TATGGTCTCCGGCCGCTTATCTATGCCCTAATTTACTAGG	PclpB and TurboRFP
RP535	TATGGTCTCAGGCCGTCTAGTTAATGTGTAACGTAAC	"
