# Supplementary material for: Comparison of the immune response during acute and chronic Staphylococcus aureus infection
Source: PLoS One. 2018 Mar 29;13(3):e0195342. doi: 10.1371/journal.pone.0195342 (PMC5875981; doi:10.1371/journal.pone.0195342)
Supplement: S2 Table — The mean LFC, upper and lower bounds of the 95% confidence interval and p value are presented for each arrayed cytokine and chemokine for day 7 SSTI, day 7 mesh infection, and day 21 mesh infection. Those proteins meeting our significance criteria (outlined in Materials and methods) are highlighted in bolded italics. (XLSX) [file pone.0195342.s002.xlsx]

## Sheet: mesh paper supp table arrays
	SSTI					Day 7 Mesh					Day 21 Mesh
	LFC mean	Lower 95% CI of mean	Upper 95% CI of mean	p value		LFC mean	Lower 95% CI of mean	Upper 95% CI of mean	p value		LFC mean	Lower 95% CI of mean	Upper 95% CI of mean	p value
Adiponectin	0.14	-0.89	1.2	0.6147		-0.13	-0.89	1.2	0.6147		-0.4	-1.2	0.34	0.1458
Amphiregulin	0.32	-0.46	1.1	0.2199		-0.024	-0.46	1.1	0.2199		-0.31	-1.4	0.78	0.348
Angiopoietin-1	0.69	-0.71	2.1	0.1667		-1	-0.71	2.1	0.1667		-0.17	-0.83	0.49	0.3853
Angiopoietin-2	0.48	-3.5	4.5	0.6558		-1.1	-3.5	4.5	0.6558		-0.95	-2	0.064	0.0564
Angiopoietin-like 3	0.86	-2.5	4.2	0.3823		0.49	-2.5	4.2	0.3823		0.61	-2.1	3.3	0.4307
BAFF	3.8	0.51	7.1	0.0381		2.2	0.51	7.1	0.0381		0.69	-0.087	1.5	0.0622
C1qR1	1.1	0.33	1.9	0.0256		-0.017	0.33	1.9	0.0256		-0.75	-1.4	-0.15	0.0332
CCL2	0.13	-8.4	8.7	0.9554		0.28	-8.4	8.7	0.9554		-0.17	-0.83	0.49	0.3853
CCL3	1.3	-4.8	7.4	0.4505		-0.72	-4.8	7.4	0.4505		-0.17	-0.83	0.49	0.3853
CCL5	1.9	-0.077	3.8	0.0539		0.78	-0.077	3.8	0.0539		1.8	-0.48	4.1	0.0767
CCL6	3.8	-3.3	11	0.1479		-0.49	-1.6	0.62	0.1983		-0.72	-2	0.6	0.1433
CCL11	0.72	-6.2	7.7	0.6986		-1.1	-5.2	3	0.366		-0.88	-2.1	0.39	0.096
CCL12	2.2	-2.4	6.8	0.1728		-0.66	-5	3.6	0.3017		-1.1	-3.7	1.5	0.2057
CCL17	0.69	-2.6	4	0.4619		-2	-5	0.93	0.0984		-1.8	-3	-0.55	0.0252
CCL19	-0.038	-8	7.9	0.9855		-0.024	-1.7	1.7	0.9581		-0.21	-0.68	0.25	0.1835
CCL20	0.21	-8.6	9.1	0.9288		-0.024	-1.7	1.7	0.9581		-0.79	-2.8	1.2	0.2345
CCL21	0.39	-0.86	1.7	0.3102		0.95	-2.5	4.4	0.3536		-0.16	-1.8	1.5	0.7248
CCL22	0.84	-3.8	5.5	0.5172		-1.4	-5.4	2.6	0.2767		-0.93	-1.8	-0.093	0.0411
CD14	2.8	-0.51	6.2	0.0678		4.4	2.9	5.9	0.006		1.7	-4.1	7.5	0.3312
CD40	1.6	0.33	2.8	0.0321		-0.65	-4.3	3	0.5231		-0.23	-1.1	0.6	0.3516
CD160	-0.11	-5.3	5.1	0.9346		-2.3	-2.3	-2.3	<0.0001		-0.12	-5.9	5.6	0.9382
chemerin	1.3	-0.55	3.1	0.0944		-0.73	-2.6	1.2	0.2417		-0.29	-2.9	2.3	0.6752
chitinase 3-like 1	0.93	-0.18	2	0.0693		0.56	-0.61	1.7	0.1738		0.17	-0.3	0.65	0.2602
coagulation factor III	-0.061	-0.65	0.52	0.6958		-0.8	-2.9	1.3	0.2367		-0.088	-1.1	0.92	0.7413
C5/C5a	1.5	-5.2	8.3	0.4259		3.5	1.4	5.6	0.0188		2.2	-3.2	7.6	0.2248
Complement factor D	1.5	0.97	2.1	0.0071		0.0038	-1.6	1.6	0.9928		-0.34	-1.8	1.1	0.4262
CRP	2.2	0.5	4	0.031		0.6	-1.3	2.5	0.3052		0.041	-0.37	0.46	0.7123
CX3CL1/fractaline	-0.38	-9.8	9.1	0.8795		1.5	-4.5	7.4	0.4023		-0.17	-0.83	0.49	0.3853
CXCL1	3.1	-0.33	6.4	0.0603		3.5	1.1	6	0.0255		2.1	-3.1	7.3	0.2282
CXCL2	5.4	3.4	7.5	0.0078		6.7	2.8	11	0.0174		4.5	-1	10	0.0721
CXCL9	4.9	0.42	9.4	0.0423		0.73	-4.2	5.7	0.5909		2	0.33	3.6	0.0355
CXCL10	1.8	0.058	3.4	0.047		-0.024	-1.7	1.7	0.9581		-0.17	-0.83	0.49	0.3853
CXCL11	-0.23	-7.5	7	0.9028		-0.024	-1.7	1.7	0.9581		0.47	-2	2.9	0.5018
CXCL13	-0.14	-7.7	7.4	0.9441		-0.61	-7.2	6	0.7289		0.73	-3.8	5.2	0.5598
CXCL16	0.0095	-7.2	7.2	0.996		0.41	-2.7	3.5	0.6278		-0.4	-1.2	0.34	0.1458
Cystatin C	0.4	-0.18	0.99	0.0972		0.33	-0.11	0.78	0.0833		0.18	-1.8	2.1	0.7381
DDK1	0.016	-8.1	8.2	0.994		-0.024	-1.7	1.7	0.9581		-0.17	-0.83	0.49	0.3853
DPPIV/CD26	0.58	0.34	0.82	0.009		-0.82	-4.1	2.4	0.3862		0	0	0
EGF	0.21	-8.7	9.1	0.9267		1.2	-3.7	6	0.4017		-0.17	-0.83	0.49	0.3853
Endoglin/CD105	1.3	-1.2	3.9	0.1526		0.13	-3.1	3.3	0.8794		-0.44	-1.7	0.83	0.2735
Endostatin	0.18	-0.00069	0.36	0.0504		0.24	-2	2.5	0.6963		-0.2	-1.4	0.97	0.5383
Fetuin A/AHSG	0.5	-0.31	1.3	0.1173		-0.038	-1.6	1.5	0.9263		-0.17	-0.91	0.57	0.4226
FGF acidic	0.57	-0.16	1.3	0.0791		0.83	-0.27	1.9	0.0831		-0.3	-1.2	0.64	0.3049
FGF-21	-0.061	-2.2	2.1	0.9124		-0.024	-1.7	1.7	0.9581		-0.17	-0.83	0.49	0.3853
Flt-1 ligant	-1.3	-2.5	-0.017	0.0487		-0.024	-1.7	1.7	0.9581		0.19	-1.3	1.7	0.6504
Gas 6	0.092	-0.11	0.29	0.1835		0.61	-1.5	2.7	0.3463		0.6	-2.1	3.3	0.4368
G-CSF	0.6	-2.6	3.8	0.5086		1.7	-2.8	6.2	0.2464		2.7	-0.9	6.2	0.0844
GDF-15	-1.2	-5.8	3.3	0.3652		-0.024	-1.7	1.7	0.9581		-0.17	-0.83	0.49	0.3853
GM-CSF	-0.84	-6.2	4.6	0.5735		-0.024	-1.7	1.7	0.9581		-0.17	-0.83	0.49	0.3853
HGF	2.1	-0.81	5	0.0901		1.3	0.66	2	0.013		0.7	-0.31	1.7	0.097
ICAM-1/CD54	0.64	0.081	1.2	0.0387		0.61	-0.76	2	0.1945		0.042	-1.2	1.2	0.8939
IFNgamma	0.19	-8.6	9	0.9355		-0.024	-1.7	1.7	0.9581		-1.7	-5.4	2.1	0.2013
IGFBP-1	-0.94	-6.1	4.2	0.5159		-0.024	-1.7	1.7	0.9581		-0.17	-0.83	0.49	0.3853
IGFBP-2	0.13	-0.42	0.67	0.4226		-0.16	-1.4	1.1	0.6503		-0.56	-1.6	0.5	0.1521
IGFBP-3	1.7	-0.27	3.8	0.0653		-0.49	-1.6	0.62	0.1983		-1.2	-5.8	3.5	0.394
IGFBP-5	-0.35	-1.2	0.49	0.2171		-0.93	-4.2	2.3	0.3412		0.82	-0.84	2.5	0.1685
IGFBP-6	-0.22	-0.88	0.43	0.2827		-1.2	-2.3	-0.19	0.0368		-0.084	-1.5	1.4	0.8277
IL-1a/IL-1F1	-0.061	-0.65	0.52	0.6958		7.9	6.4	9.3	0.0019		5.6	-0.52	12	0.0589
IL-1b/IL-1F2	0.27	-4.9	5.5	0.843		3.4	-0.92	7.8	0.0769		1.9	-3.3	7	0.2619
IL1ra	-0.0048	-0.36	0.35	0.9592		0.63	-0.057	1.3	0.0586		-0.11	-0.57	0.35	0.4226
IL2	-1.3	-6.3	3.6	0.3708		-0.024	-1.7	1.7	0.9581		-0.27	-0.51	-0.022	0.0427
IL3	-0.84	-6.2	4.6	0.5735		-0.024	-1.7	1.7	0.9581		-0.64	-3.1	1.8	0.3739
IL4	0.27	-0.62	1.2	0.3194		-0.024	-1.7	1.7	0.9581		0.4	-0.79	1.6	0.2869
IL5	-0.086	-7.9	7.7	0.9663		0.38	-3	3.8	0.6834		-0.17	-0.83	0.49	0.3853
IL6	-0.36	-7.2	6.5	0.8415		-0.024	-1.7	1.7	0.9581		-0.17	-0.83	0.49	0.3853
IL7	0.048	-3.1	3.2	0.9544		-0.024	-1.7	1.7	0.9581		0.83	-5.1	6.7	0.6043
IL10	0.47	-0.25	1.2	0.1075		0.66	-1.7	3	0.3455		-0.17	-0.83	0.49	0.3853
IL11	0.97	-1.3	3.2	0.2029		-0.024	-1.7	1.7	0.9581		-0.66	-2.1	0.78	0.1882
IL12P40	1.2	0.47	1.9	0.0186		-0.024	-1.7	1.7	0.9581		-0.6	-3.2	2	0.4195
IL13	-1.3	-7	4.4	0.4343		-0.024	-1.7	1.7	0.9581		1.3	-3	5.6	0.3125
IL15	-1.6	-5.9	2.7	0.2425		0.31	-2.8	3.5	0.7127		-0.11	-2.6	2.4	0.8719
IL17A	-0.061	-2.2	2.1	0.9124		4.7	0.77	8.7	0.0359		4	-5.3	13	0.2059
IL22	-0.17	-2.7	2.4	0.8041		-0.024	-1.7	1.7	0.9581		-0.17	-0.83	0.49	0.3853
IL23	-0.84	-6.2	4.6	0.5735		-0.024	-1.7	1.7	0.9581		-0.17	-0.83	0.49	0.3853
IL27 p28	-0.32	-7.8	7.1	0.8697		-0.024	-1.7	1.7	0.9581		-0.17	-0.83	0.49	0.3853
IL28A/B	0.41	-1.3	2.1	0.4154		0.78	-1.6	3.2	0.2995		0.32	-1.5	2.2	0.5377
IL33	-0.061	-0.65	0.52	0.6958		-0.5	-6.7	5.7	0.7603		0.67	-0.33	1.7	0.1026
LDL R	0.041	-0.37	0.46	0.7123		1.5	-1.1	4.2	0.1326		0.73	-2.6	4.1	0.4486
Leptin	0.4	-0.27	1.1	0.1258		-0.024	-1.7	1.7	0.9581		0.19	-2	2.4	0.7494
LIF	0.94	-2.7	4.6	0.3783		-0.63	-4.5	3.3	0.5602		0.48	-3	3.9	0.6115
Lipocalin-2	2.3	-2.3	6.9	0.1625		0.6	-0.15	1.3	0.0754		0.52	-1.7	2.7	0.4247
LIX (CXCL5)	5.4	2.9	7.8	0.0109		0.37	-1.1	1.8	0.3862		0.61	-0.43	1.6	0.1268
M-CSF	2	-2.3	6.3	0.1868		1.4	-0.77	3.6	0.1079		0.62	-0.21	1.5	0.0845
MMP-2	0.52	0.38	0.66	0.0041		-0.0048	-2.3	2.3	0.9937		0.026	-0.74	0.79	0.8963
MMP-3	1.9	-2.1	5.8	0.1772		0.96	-0.026	2	0.0525		0.22	-0.13	0.56	0.1133
MMP-9	5.4	1.5	9.3	0.0267		0.22	-0.13	0.56	0.1133		0.59	-0.59	1.8	0.1631
Myeloperoxidase	2.3	-1.8	6.4	0.1339		0.52	-0.36	1.4	0.1251		0.18	-0.91	1.3	0.5495
Osteopontin	2	-1.8	5.9	0.1495		0.15	-1.3	1.6	0.6929		-0.74	-2.9	1.4	0.2801
Osteoprotegerin	-1.1	-5.9	3.8	0.447		-0.024	-1.7	1.7	0.9581		-1.3	-5.6	3	0.3171
PD-ECGF	-1.2	-6.2	3.8	0.4048		-0.024	-1.7	1.7	0.9581		-0.17	-0.83	0.49	0.3853
PDGF-BB	0.36	-0.34	1.1	0.1587		-0.024	-1.7	1.7	0.9581		1.6	-3.7	7	0.3172
Pentraxin 2	0.18	-4.8	5.2	0.8935		1.6	-0.38	3.5	0.0744		0.094	-1.7	1.9	0.8421
Pentraxin 3	1.3	0.095	2.6	0.0436		-1.5	-5.7	2.6	0.2501		0.51	-2.2	3.2	0.5027
Periostin	-0.64	-3.1	1.8	0.3739		-1.4	-5.7	2.8	0.2807		0.26	-2.1	2.6	0.6804
Pref-1	0.55	-1.9	3	0.4439		-2.7	-4.1	-1.2	0.0154		-0.52	-4.4	3.4	0.6194
Proliferin	0.83	-1.1	2.8	0.2068		-0.024	-1.7	1.7	0.9581		0.048	-4.9	5	0.9708
PCSK9	0.75	-0.28	1.8	0.0887		1.9	-3.1	7	0.2389		2.2	-2.1	6.6	0.1567
RAGE	-0.37	-3.3	2.6	0.6444		0.57	-1.4	2.6	0.3482		1.4	-3.8	6.5	0.3727
RPB4	0.12	-2.4	2.7	0.8531		-0.0048	-0.36	0.35	0.9592		0.5	-2.6	3.6	0.5554
Reg3G	0.57	-1.9	3	0.4226		0.54	-0.88	2	0.2424		1	-1.8	3.9	0.2681
Resistin	0.29	-1.3	1.8	0.5068		0.32	-7.6	8.2	0.8774		0.81	-2.9	4.6	0.4517
E-Selectin/CD62E	1.6	-1.7	4.8	0.1719		0.55	-1.4	2.5	0.3497		-0.38	-3.7	2.9	0.6721
P-Selectin/CD62P	0.45	0.15	0.74	0.0229		1.3	-2.1	4.7	0.2366		0.77	-1.3	2.8	0.2453
Serpin E1/PAI-1	2.9	-2.3	8.1	0.1377		0.11	-0.72	0.94	0.6216		2.1	-1.5	5.6	0.1277
Serpin F1/PEDF	0.28	-1.4	2	0.5581		-0.63	-1.7	0.45	0.1286		0.053	-3.6	3.7	0.9566
Thrombopoietin	0.1	-1.4	1.6	0.7985		-1	-6.2	4.2	0.4857		-0.17	-0.83	0.49	0.3853
TIM-1/KIM-1/HAVCR	-0.061	-2.2	2.1	0.9124		-0.024	-1.7	1.7	0.9581		0.23	-2.1	2.6	0.72
Tnfa	0.65	-0.59	1.9	0.1531		-0.024	-1.7	1.7	0.9581		0.24	-2.2	2.7	0.7078
VCAM-1/CD106	0.58	-2.1	3.3	0.4557		-0.17	-1.6	1.2	0.6501		0.32	-2.8	3.4	0.6979
VEGF	0.7	-3.7	5.1	0.5672		2.6	-2.4	7.5	0.155		2.5	-5	9.9	0.29
WISP-1/CCN4	1.6	-2.7	5.8	0.2541		-1.2	-5.9	3.5	0.3881		0.3	-1.6	2.2	0.5755
neg control	-1.8	-6.3	2.6	0.2161		-0.024	-1.7	1.7	0.9581		-0.17	-0.83	0.49	0.3853
